# Supplementary material for: GraphCompass: spatial metrics for differential analyses of cell organization across conditions
Source: Bioinformatics. 2024 Jun 28;40(Suppl 1):i548–57. doi: 10.1093/bioinformatics/btae242 (PMC11256915; doi:10.1093/bioinformatics/btae242)
Supplement: btae242_Supplementary_Data [file btae242_supplementary_data.zip]

Archive with 3 entries (2 files):
- btae242_Supplementary_Data/
- btae242_Supplementary_Data/Ali_and_Kuijs.173.sup.1.pdf
- btae242_Supplementary_Data/Ali_and_Kuijs.173.sup.2.pdf
